# Supplementary material for: Core Synergies Measured with Ultrasound in Subjects with Chronic Non-Specific Low Back Pain and Healthy Subjects: A Systematic Review
Source: Sensors (Basel). 2022 Nov 10;22(22):8684. doi: 10.3390/s22228684 (PMC9692478; doi:10.3390/s22228684)
Supplement: Supplementary file 1 [file sensors-22-08684-s001.zip]

Archive with 1 entries (1 files):
- sensors-1953483-supplementary.pdf
